# Supplementary material for: Identification of 7-Ketocholesterol-Modulated Pathways and Sterculic Acid Protective Effect in Retinal Pigmented Epithelium Cells by Using Genome-Wide Transcriptomic Analysis
Source: Int J Mol Sci. 2023 Apr 18;24(8):7459. doi: 10.3390/ijms24087459 (PMC10144535; doi:10.3390/ijms24087459)
Supplement: Supplementary file 1 [file ijms-24-07459-s001.zip]

Archive with 1 entries (1 files):
- ijms-2327330 supplementary.pdf
